# Supplementary material for: Association Between Nociplastic Pain Criteria and Clinical and Physiological Features in Temporomandibular Disorders: A Cross-Sectional Study
Source: J Clin Med. 2025 Dec 18;14(24):8967. doi: 10.3390/jcm14248967 (PMC12733552; doi:10.3390/jcm14248967)
Supplement: Supplementary file 1 [file jcm-14-08967-s001.zip]

Archive with 1 entries (1 files):
- jcm-4016234-supplementary.pdf
